# Supplementary material for: Expression of CCRL2 Inhibits Tumor Growth by Concentrating Chemerin and Inhibiting Neoangiogenesis
Source: Cancers (Basel). 2021 Oct 5;13(19):5000. doi: 10.3390/cancers13195000 (PMC8508266; doi:10.3390/cancers13195000)
Supplement: Supplementary file 1 [file cancers-13-05000-s001.zip]

Archive with 1 entries (1 files):
- cancers-1367786-supplementary.pdf
